# Supplementary material for: An Acylhydrazone-Based Fluorescent Sensor for Sequential Recognition of Al3+ and H2PO4−
Source: Materials (Basel). 2021 Oct 25;14(21):6392. doi: 10.3390/ma14216392 (PMC8585233; doi:10.3390/ma14216392)
Supplement: Supplementary file 1 [file materials-14-06392-s001.zip]

Archive with 1 entries (1 files):
- materials-1412610-supplementary.pdf
